# Supplementary material for: Psychometric Properties of the Preference for Intuition and Deliberation in Eating Decision-Making Scale among Brazilian Adult Women
Source: Nutrients. 2024 Sep 26;16(19):3252. doi: 10.3390/nu16193252 (PMC11478558; doi:10.3390/nu16193252)
Supplement: Supplementary file 1 [file nutrients-16-03252-s001.zip]

Archive with 1 entries (1 files):
- nutrients-3183301-supplementary.pdf
